# Supplementary material for: Robotic Versus Laparoscopic Adrenalectomy for Adrenal Tumors: An Up-to-Date Meta-Analysis on Perioperative Outcomes
Source: Cancers (Basel). 2025 Jan 5;17(1):150. doi: 10.3390/cancers17010150 (PMC11719468; doi:10.3390/cancers17010150)
Supplement: Supplementary file 1 [file cancers-17-00150-s001.zip]

Archive with 3 entries (3 files):
- Supplementary file S1.pdf
- Supplementary file S2.xlsx
- Supplementary file S3.pdf
