# Supplementary material for: Robotic Versus Laparoscopic Adrenalectomy for Adrenal Tumors: An Up-to-Date Meta-Analysis on Perioperative Outcomes
Source: Cancers (Basel). 2025 Jan 5;17(1):150. doi: 10.3390/cancers17010150 (PMC11719468; doi:10.3390/cancers17010150)
Supplement: Supplementary file 1 [file cancers-17-00150-s001.zip › Supplementary file S2.xlsx]

## Sheet: Foglio1
Search number	Query	Sort By	Filters	Search Details	Results	Time
10	((minimally invasive surgery)) AND (adrenal gland surgery)			("minimally invasive surgical procedures"[MeSH Terms] OR ("minimally"[All Fields] AND "invasive"[All Fields] AND "surgical"[All Fields] AND "procedures"[All Fields]) OR "minimally invasive surgical procedures"[All Fields] OR ("minimally"[All Fields] AND "invasive"[All Fields] AND "surgery"[All Fields]) OR "minimally invasive surgery"[All Fields]) AND (("adrenal glands"[MeSH Terms] OR ("adrenal"[A…	2400	11:05:53
9	(minimally invasive surgery) AND (suprarenal gland)			("minimally invasive surgical procedures"[MeSH Terms] OR ("minimally"[All Fields] AND "invasive"[All Fields] AND "surgical"[All Fields] AND "procedures"[All Fields]) OR "minimally invasive surgical procedures"[All Fields] OR ("minimally"[All Fields] AND "invasive"[All Fields] AND "surgery"[All Fields]) OR "minimally invasive surgery"[All Fields]) AND ("adrenal glands"[MeSH Terms] OR ("adrenal"[Al…	631	11:04:37
8	((((robotic) OR (robot)) AND (adrenalectomy)) OR (adrenal gland surgery)) AND (laparoscopic)			((("robot"[All Fields] OR "robot s"[All Fields] OR "robotically"[All Fields] OR "robotics"[MeSH Terms] OR "robotics"[All Fields] OR "robotic"[All Fields] OR "robotization"[All Fields] OR "robotized"[All Fields] OR "robots"[All Fields] OR ("robot"[All Fields] OR "robot s"[All Fields] OR "robotically"[All Fields] OR "robotics"[MeSH Terms] OR "robotics"[All Fields] OR "robotic"[All Fields] OR "robot…	2597	11:03:41
6	((robot) AND (laparoscopy)) AND (adrenalectomy)			("robot"[All Fields] OR "robot s"[All Fields] OR "robotically"[All Fields] OR "robotics"[MeSH Terms] OR "robotics"[All Fields] OR "robotic"[All Fields] OR "robotization"[All Fields] OR "robotized"[All Fields] OR "robots"[All Fields]) AND ("laparoscopie"[All Fields] OR "laparoscopy"[MeSH Terms] OR "laparoscopy"[All Fields] OR "laparoscopies"[All Fields]) AND ("adrenalectomy"[MeSH Terms] OR "adrena…	209	11:00:26
5	(adrenal gland) AND (minimally invasive surgery)			("adrenal glands"[MeSH Terms] OR ("adrenal"[All Fields] AND "glands"[All Fields]) OR "adrenal glands"[All Fields] OR ("adrenal"[All Fields] AND "gland"[All Fields]) OR "adrenal gland"[All Fields]) AND ("minimally invasive surgical procedures"[MeSH Terms] OR ("minimally"[All Fields] AND "invasive"[All Fields] AND "surgical"[All Fields] AND "procedures"[All Fields]) OR "minimally invasive surgical …	2401	10:59:47
4	(laparoscopic adrenalectomy) AND (robotic adrenalectomy)			("laparoscopes"[MeSH Terms] OR "laparoscopes"[All Fields] OR "laparoscope"[All Fields] OR "laparoscopical"[All Fields] OR "laparoscopically"[All Fields] OR "laparoscopics"[All Fields] OR "laparoscopy"[MeSH Terms] OR "laparoscopy"[All Fields] OR "laparoscopic"[All Fields]) AND ("adrenalectomy"[MeSH Terms] OR "adrenalectomy"[All Fields] OR "adrenalectomies"[All Fields]) AND (("robot"[All Fields] OR…	280	10:58:17
3	(minilammy invasive surgery) AND (adrenalectomy)			("invasibility"[All Fields] OR "invasible"[All Fields] OR "invasion"[All Fields] OR "invasions"[All Fields] OR "invasive"[All Fields] OR "invasively"[All Fields] OR "invasiveness"[All Fields] OR "invasives"[All Fields] OR "invasivity"[All Fields]) AND ("surgery"[MeSH Subheading] OR "surgery"[All Fields] OR "surgical procedures, operative"[MeSH Terms] OR ("surgical"[All Fields] AND "procedures"[Al…	1123	10:57:29
2	laparoscopic adrenalectomy			("laparoscopes"[MeSH Terms] OR "laparoscopes"[All Fields] OR "laparoscope"[All Fields] OR "laparoscopical"[All Fields] OR "laparoscopically"[All Fields] OR "laparoscopics"[All Fields] OR "laparoscopy"[MeSH Terms] OR "laparoscopy"[All Fields] OR "laparoscopic"[All Fields]) AND ("adrenalectomy"[MeSH Terms] OR "adrenalectomy"[All Fields] OR "adrenalectomies"[All Fields])	3173	10:57:10
1	robotic adrenalectomy			("robot"[All Fields] OR "robot s"[All Fields] OR "robotically"[All Fields] OR "robotics"[MeSH Terms] OR "robotics"[All Fields] OR "robotic"[All Fields] OR "robotization"[All Fields] OR "robotized"[All Fields] OR "robots"[All Fields]) AND ("adrenalectomy"[MeSH Terms] OR "adrenalectomy"[All Fields] OR "adrenalectomies"[All Fields])	353	10:56:57
